# Supplementary material for: Possible Reaction Mechanisms Involved in Degradation of Patulin by Heat-Assisted Cysteine under Highly Acidic Conditions
Source: Toxins (Basel). 2022 Oct 10;14(10):695. doi: 10.3390/toxins14100695 (PMC9610101; doi:10.3390/toxins14100695)
Supplement: Supplementary file 1 [file toxins-14-00695-s001.zip]

Archive with 9 entries (9 files):
- Figure S1.tif
- Figure S2.tif
- Figure S3.tif
- Figure S4.tif
- Figure S5.tif
- Figure S6.tif
- Figure S7.tif
- Figure S8.tif
- Figure S9.tif
